# Supplementary material for: Anti-Inflammatory Effect of Dendrobium officinale Extract on High-Fat Diet-Induced Obesity in Rats: Involvement of Gut Microbiota, Liver Transcriptomics, and NF-κB/IκB Pathway
Source: Antioxidants (Basel). 2025 Apr 3;14(4):432. doi: 10.3390/antiox14040432 (PMC12024317; doi:10.3390/antiox14040432)
Supplement: Supplementary file 1 [file antioxidants-14-00432-s001.zip]

Archive with 1 entries (1 files):
- antioxidants-3539965-supplementary.pdf
